# Supplementary material for: Neuroprotective effects of crude extracts, compounds, and isolated molecules obtained from plants in the central nervous system injuries: a systematic review
Source: Front Neurosci. 2023 Sep 12;17:1249685. doi: 10.3389/fnins.2023.1249685 (PMC10520969; doi:10.3389/fnins.2023.1249685)
Supplement: Supplementary file 2 [file Table_2.XLSX]

## Sheet: Página1
	Author	Study design	Animals number	Animal gender and strain	Cells line	In vivo/In vitro experiments	Disease	Plant species	Part of the plant	Extract/molecule	Diluent	Intervention	Evaluation	Result	Conclusion
	Badem et al., 2014	Animal`s model	24, divided into 3 groups of 8; group 1 (sham); group 2 (IR) and group 3 (IR + EGb)	Twenty-four 3-4-month-old healthy Spraguee Dawley rats, ranging in weight from 250 to 350 g, were used in the study.	Not applicable	In vivo	Spinal cord isquemia	Ginkgo biloba tree	Leaves	Extract	Alcohol	Treatment group: 100 mg/Kg/day orogastric dose 3 days presurgery and 2 days postsurgery	Neurological outcome (neurological performance scores); MDA; SOD, GSH and GSH-Px ; spinal cord tissue preservation (hemetaxyloin staining)	θSOD θ GSH-Px θ MDA ↓ GSH	Although the results obtained through oxidative stress and lipid peroxidation tests weren't clear enough, histopathological analysis shows that improvement occurred into the treated group when it is compared to the lesion one.
	Chen et. al, 2012	Animal`s model	5 embryos, wich spinal cord samples were cultivated into 5 plates, each containing 24 wells	Pregnant SD rats at 15 days of gestation	Not applicable	In vitro	Spinal cord injury	Acanthopanax senticosus Harms and Ginkgo biloba	Herb and tree, respectively	Acanthopanax senticosus saponins (ASS) and ginkgolides (Gin)	Methanolic	Gin group: spinal cord samples were preincubated with 800 μl of 37.5 μg/ml Gin 24 hr after being cultured in plates and 24 hr before hypoxia injury was induced. ASS group: spinal cord samples were preincubated with 800 μl of 50 μg/ml ASS 24 h after being cultured in plates and 24 hr before hypoxia injury was induced.	Neuron survival rate (MTT assay); LDH release; detection of HIF-1α protein expression (Western Blotting); morphological observation	↑Fibroblasts, neuroglial cells and neurons number ↑survival rate ↓LDH release ↑HIF-1α expression	The treatment with Gin and ASS increased de number of fibroblasts, neuroglia ad neuron, enhanced the viability of spinal cord cells trough decreasing LDH release and promoted neuroprotection under hypoxia trough the modulation of HIF-1α expression
	Guimaraes-Santos,2012	Animal`s model	21 animals, divided into 3 groups: control (n=8); group 1 (400mg/Kg); group 2 (200mg/Kg).	Male adult Wistar rats	Not applicable	In vivo	Experimental model of excitotoxic injury in motor cortex	Copaifera reticulata Ducke	Trunk	Extract	Oil resin	Group treatment 1: single dose of 400 mg/Kg, i.p. soon after surgery Group treatment 2: two doses daily during 3 days (200 mg/Kg i.p.)	Motor cortex tissue preservation (H&E staining); necrosis cell death; the presence of polymorphonuclear and mononuclear cells (cresyl violet)	↓ Tissue necrosis ↓ cellular infiltration ↓ microglial activation ↓ neutrophil activation	COR treatment induced tissue preservation and decreased the recruitment of neutrophils and microglial activation in the injury site compared to vehicle animals
	Huang et. al, 2019	Animal`s model	Vehicle; group 1: 300 mg/kg of Alpinia oxyphylla (AO); group2: 100 mg/kg of AO	Female C57BL/6 mice (8 weeks of age)	Splenocyte ELA cells	In vitro and in vivo	Multiple sclerosis	Alpinia oxyphylla Miq.	Fruit	Extract	Ethanolic	Treatment EAE group: oral or intraperitoneal administration with AO-1 (300 and 1000 mg/kg), 7 days after injury, during 14 days	Contitution analysis from AO-1 Total proteins (Western Blotting); cell survival rate (MTT assay); IL-7 detection from ELA cells genes expression from RNA (total PCR); histological analysis	↓ score of experimental autoimmune encephalomyelitis (EAE) ↓demyelination ↓inflammation ↓infiltration of immune cells (CD4+ T cells, CD8+ T cells, and CD11b+) ↓Th1/Th17 response	AO-1 treatment ameliorate the severity of EAE, trhough the reduction of the score. The regulation of Th1/Th17 response reduced the infiltration of others immune cells, consequently reducing inflammation and demylination, leading to tissue preservation
	Kim et. al, 2020	Animal`s model	Normal group; EAE-vehicle; EAE+OAA (10 mg/kg); EAE+OAA (30 mg/kg)	Female C57BL/6 mice (seven to eight-week-old)	Not applicable	In vitro and in vivo	Multiple sclerosis	Vigna angularis	Herb	Extract	Ethanolic	concentrations, measurement of iron content, measurment of iron redos, reverse transcription quantitative PCR and Western blotting	T cell proliferation assay Cytokines level detection; total RNA content (total PCR); proteins measure (Westrern Blot); hematoxylin and eosin staining (H & E); antobodies detection (immunohistochemistry)	↓Hindlimb paralysis ↓T cell proliferation ↓Proinflammatory cytokines ↓Macrophages ↓TRL2 level ↓Myd88 ↓IRAK4 ↓TRAF6	OAA treatment showed therapeutic properties, mainly trought TRL2 signaling pathway, inhibiting the activation o proinflammatory rpteins, reducing t cell proliferation and improving hindlimb function
	Kyung et al., 2006	Animal`s model	160 animals, divided into 3 SCI groups which 40 animals each group; 1 trated group which 30 animals and control groups which 10 animals	5-week-old adult female Wistar rats (250g)	Not applicable	In vivo	Spinal cord injury	Zingiber officinale L.	Ground rhizomes	Shogaol	DMSO (dimethylsulfoxide) + matrigel	Treatment group received different doses of shogaol dissolved in dimethylsulfoxide and matrigel with different concentrations into lesioned site (0, 20, 50 and 100 lg ⁄ kg)	Spinal cord tissue preservation; identification of astrogliosis; hypomyelination and neuronal cell death; oxidative stress signaling; functional recovery	↓ Apoptosis ED-1 cells ↓ leukemic B cells ↑ Bcl2 lymphomas ↓ astroglial cells ↑ Function improvment ↑ signal transducer and activation of transcription-3 ↑ Jak2 ↓ p-STAT, p-SAPK ⁄JNK, P38, p-ERK1 ⁄ 2, EGFR	Shogaol administration attenuated apoptosi cell death and reduced astrogliosis and hypomyelination. The shogaol-treated group recovered hindlimb reflexes more rapidly and a higher percentage of these rats regained responses compared with the untreated injured rats.
	Lee et. al, 2017	Animal`s model	24 animal (3 groups, n=6 per group): vehicle; EAE; EAE + Samhwangsasim-tang extract (SHSST) group + SHSST alone group	Female adult C57BL/6 mice	Not applicable	In vivo	Multiple sclerosis	Coptis chinensis FRANCH and Scutellaria baicalensis GEORGI	Rhizomes (C. chinensis and R. officinale) + roots (S. baicalensis)	Extract	Ethanolic	EAE-SHSST group: [200 mg of MOG35-55, s.c. C 300 or 600 mg/kg of SHSST, p.o.] SHSST alone group: [vehicle treatment, s.c. C 600 mg/kg of SHSST, p.o.]	Identification of SHSST extract (qualitative HPLC analysis); immunohistochemistry; gene expression from RNA (Real Time Polymerase Chain Reaction); statistical analysis; total proteins (Western Blotting); cells quatification (flow citometry)	↓ EAE score ↓ cellular infiltration ↓ demyelination ↓ infiltration of myeloid cells ↑ blood–brain barrier (BBB) barrier integrity ↓ CD3 cells ↓CD4+ T cells θ CD8+ T cells ↓iNOS ↓ COX-2 ↓ NF-kB ↓ MAPKs ↓ Treg cells ↑ body weight	SHSST extract can attenuate EAE by supressing TH1 cells, mRNA expression and proteins associated with nitrosative stress and inflammatory response. The treatment also down-regulated nuclear factor-kappa B and mitogen-activated protein kinases signal pathways in the spinal cords. Consequently, the animals treated with the extracts gained body weight
	Li et al., 2018	Animal`s experiment and human cell lines	14 animals, divided into vehicletreatment RR,which 7 animals in each group.	Female C57BL/6N mice (8–10 week old)	SH-SY5Y cells	In vivo and in vitro	Multiple sclerosis	Radix Rehmanniae Preparata	Herb	Extract	Ethanolic	Treatment group: 3.7 g/kg/day of RR extract dissolved into 0.3% of sodium carboxymethyl cellulose was orally administered	Inflammation and demyelination (H&E e LFB staining); infiltration of T-cells, macrophages, and microglia; ONOO- scavenged by RR extract	↓ Cellular infiltration ↓ demyelination ↓ CD3+ T, and CD11b+ CD45 ↓ NF-κB signaling ↑ ONOO- scavenging	The results showed the RR treatment effectively ameliorated clinical disease severity, inhibited inflammation/demyelination in spinal cord, and alleviated CNS infiltration of encephalitogenic T cells and activated macrophages. Furthermore, RR treatment suppressed the nuclear factor-κB (NF-κB) signaling pathway in the splenocytes of EAE mice. The in vitro experiments on macrophages and neuronal ce…
	Martinez-Oliveira, 2018	Animal`s model	48 animals, divided into 6 groups which 8 animals each groups: control; YR (40mg/Kg); YL (40mg/Kg); Aβ; YR (40mg/Kg)+ Aβ; YL (40mg/Kg)+ Aβ	60 days-old male Wistar rats	Not applicable	In vivo	Alzheimer disease	Yacon [Smallanthus sonchifolius (Poepp. and Endl.) H. Robinson]	Leaf and roots	Extract	Ethanolic	Group treatment 1: received orally 40 mg/kg of yacon root extract and submitted to surgery for intrahippocampal injection of Aβ Group treatment 2: received orally 40 mg/kg and submitted to surgery for intrahippocampal injection of Aβ. Both groups were treated daily for 14 days.	Total cholesterol and fractions, triglycerides, glucose, liver function marker enzymes, kidney function (urea, creatinine, and uric acid); oxidative stress and lipid peroxidation; SOD, CAT, GSH, and GPx; memory and behavior test	↑ CAT ↑SOD ↑ GSH ↑ GSH-Px ↑ behavior and cognition	Treatment with yacon leaf and root extracts improved oxidative stress parameters in the hippocampus of the tested animals. Yacon leaf extract supplementation demonstrated better neuroprotective effects than root extract and also protected against memory deficits related to Aβ-protein-induced neurotoxicity
	Sekiya et, al. 2009	Animal`s model	50 animals; divided into treatment groups (W100 and W200O), vehicle, wild group and Riluzole group	Mice carrying a mutated human SOD1 gene and wild-type littermates at 6 weeks old	Not applicable	In vivo	Amyotrophic lateral sclerosis (ALS)	Rheum officinale BAILLON, Panax ginseng C. A. MEYER, Aconitum japonicum THUNBERG, Zingiber officinale ROSCOE, Glycyrrhiza glaba LINN. var. glandulifera REGEL et HERDER	Roots	Extract	Destiled water	W100: 100 mg/kg body weight/d W200: 200 mg/kg body weight/d. Both groups were treated from 7 weeks old until 16 weeks old	Motor function (Rota-Rod Test) hindlimb strength (Wire Hang Test) grip strength test motor neuron umber (histological analysis) glial fibrillary acidic protein detection (immunohistoochemoistry) expression levels of GFAP, HO-1, and iNOS (immunohistochemistry) total protein content (Wester Blot)	θ Body weight θ hindlimb strenght θ grip strength test ↑ motor function θ disease onset at W100 group ↓disease onset at W200 group ↓ neuronal loss ↓ astrocyte ↓ microglial cells ↓HO-1 at W200 group ↓ iNOS at W200 group ↑ nNOS	Although the paramenters of body weight, hindlimb strenght and of grip strenght weren`t significantly improved, Wen-Pi-Tang extract delayed the ALS disease onset, by inhibiting astrocytic and microglial proliferation, reducing neuronal loss
	Zhang et. al, 2015	Animal`s model	78 animals, divided into the following groups: sham‑operated control (sham control; 6 rats), SCI (18 rats); Buyang Huanwu decoction [BYHWD (18 rats)], neuron stem cells [NSCs transplantation (18 rats)] and NSCs transplantation combined with BYHWD (BYHWD + NSCs; 18 rats)	Female Sprague-Dawley rats (weight, 220‑250 g)	SD embryonic neural tube (11.5 days)	In vivo	Spinal cord injury	Astragalus membranaceus (Fisch.) Bge. var. mongholicus (Bge.) Hsiao; Angelica sinensis (Oliv.) Diels; Paeonia lactiflora Pall; Ligusticum chuanxiong; Prunus persica (L.) Batsch; Carthamus tinctorius L; Pheretima aspergillum	Root: A. membranaceus; A. sinensis; P. lactiflora; L. chuanxiong Ripe seed: P. persica Flower: C. tinctorius; P. aspergillum	Extract	Not defined	BYHWD group: 18 rats BYHWD + NSCs:18 rats. Both groups received 14.8 g/kg/day of BYHWD, trought introgastric infusion once a day. Three points of time 7,14 and 28 days after treatment were choosen to do the evaluations	Motor function (BBB locomotor rating scale) neural stem cells detection (immunofluorescence staining) oligodendrocytes differentiation (immunofluorescence staining) astrogliosis activity (immunofluorescence staining) cell counting of NSCS	↑ BBB score ↑ myelination ↑motor function ↓ astrogliosis	The administration of BYHWD reduced the astrocytes activity, leading to an increase of myelination, neurological and motor function improvment
	Zhou et al., 2018	Animal`s model	18 male SOD1G93A mice divided into vehicle, M-HLSJ-treated and riluzole-treated groups (6 mice per group)	Transgenic mice expressing mutant human SOD1G93A	Not applicable	In vivo	Amyotrophic lateral sclerosis (ALS)	Epimedium Herb, Radix Astragali, Fructus Corni, Radix Rehmanniae, Poria cocos and Atractylodes macrocephala Koidz	Herb	HLSJ	Destiled water	M-HLSJ treated group received by gavage 4.5 g/kg·d HLSJ suspended in ddH2O., administered from the day of disease onset until the day the mice died (57-110 days of age)	Assessment of disease onset (rotaroda test); grip strength of hindlimbs; survival of motor neurons (Nissl staining and TUNEL); expression of apoptosis-related protein (Western blot); activation of microglia and astrocytes (anti-Iba-1 and anti-GFAP immunostaining)pathological analysis of gastrocnemius muscles	↑ Lifespan ↓MDA ↓ muscle atrophy ↑ motor neuron survival ↓ Bax ↓ cleaved-caspase-3 ↓ Cyt c ↑ Bcl2 ↑ grip strength of hind limbs ↓ gastrocnemius muscle degeneration ↑ neuromuscular junctions ↓ NADH ↓ glial cells ↓ TNF-α, Cox2 and iNOS	HLSJ prolonged lifespan, extended disease duration and prevented motor neuron loss, at the same time that alleviated the atrophy of gastrocnemius muscle, reducing apoptosis and inflammation in the spinal cord
	Zhou, et al., 2020	Animal's model	16, divided into 4 groups with 4 each group. Sham, SCi group, PACs5 group (5 mg/Kg), PACs10 (10mg/Kg)	female C57BL/6 mice (10–12 weeks old, weighing 24–26 g)	Not applicable	In vivo	Spinal cord injury	Vitis viniferae L.	Fruit	Proanthocyanidin's	Saline 0,9% solution	Group PACs 5 and group PACs 10: intraperitonel injection between the fifth and tenth day after the injry	Basso mouse scale and footprint test, histological and immunohistochemical staining, determination of protein	↓ TBARS ↓ ACSL4 ↓ Alox 15B ↑ GSH ↑ GPX4 ↑ locomotive function	Traumatic injury increased iron levels. but, treatment with PACs 5 and 10, decreased these levles, restoring locomotive function. Therefore, PACS treatment may be a potent antioxidant drug, promoting SCI locomotive repair.
	Zhu et. al, 2006	Animal`s model	30 animals, divided into control (1.6% ethanol + PBS) and PSE (10 mg/kg/day), with 15 animals each group	Female C57BL/6 mice, aged 6 to 8 weeks	Not applicable	In vivo	Multiple sclerosis	Periploca sepium Bge	Stem bark	Periplocoside E (PSE)	Ethanolic	PSE group: 10 mg/kg/day injected once a day during 16 days	IFN-γ levels measurement (cytokine assay) CXCR3 and CCR5 mRNA expression assay genes expression (RT-PCR) histopathologycal analysis	↓ myelin oligodendrocyte glycoprotein (MOG)-specific immune response ↓ demyelination ↓ inflammation ↓CCR5 ↓CXCR3 ↓ IL-12 ↓ IFN-γ ↓ primary T cell infiltration ↓ chemokine (CCL3, CXCL9, and CXCL10) ↓ macrophages ↓ CD4 ↓ CD8 ↓ CD11b	PSE administration reduced encephalomyelitis allergy symptoms, by suppressing inflammatory cytokines, T cells infiltration, and expression of genes related to triggering multiple sclerosis
