# Supplementary material for: Neuroprotective effects of crude extracts, compounds, and isolated molecules obtained from plants in the central nervous system injuries: a systematic review
Source: Front Neurosci. 2023 Sep 12;17:1249685. doi: 10.3389/fnins.2023.1249685 (PMC10520969; doi:10.3389/fnins.2023.1249685)
Supplement: Supplementary file 3 [file Table_3.XLSX]

## Sheet: risco de vies
	Nr.	Review authors judgment	Answer question	Badem et al, 2014	Chen et. al, 2014	Guimarães-Santos, et al, 2012	Huang et. al, 2019	Kim et. al, 2020	Kyung et al, 2006	Lee et. al, 2017	Li et al, 2018	Liu et. al, 2018	Martinez-Oliveira et al, 2020	Sekiya et, al. 2009	Zhang et. al, 2015	Zhou et. al., 2018	Zhou et. al, 2020	Zhu et. al, 2006
	1	Was the allocation sequence adequately generated and applied?	Yes/no/not clear	Yes	Yes	Yes	Yes	Yes	Yes	Yes	Yes	Yes	Yes	Yes	Yes	Yes	Yes	Yes
	2	Were the groups similar at baseline or were they adjusted for confounders in the analysis?	Yes/no/not clear	They were at the same baselina	They were at the same baselina	They were at the same baselina	They were at the same baselina	They were at the same baselina	They were at the same baselina	They were at the same baselina	They were at the same baselina	They were at the same baselina	They were at the same baselina	They were at the same baselina	They were at the same baselina	They were at the same baselina	They were at the same baselina	They were at the same baselina
	3	Was the allocation adequately concealed?	Yes/no/not clear	Yes	Yes	Yes	Yes	Yes	Yes	Yes	Yes	Yes	Yes	Yes	Yes	Yes	Yes	Yes
	4	Were the animals randomly housed during the experiment?	Yes/no/not clear	Yes	Yes	Yes	Yes	Yes	Yes	Yes	Yes	No	Yes	Yes	Yes	Yes	Yes	Yes
	5	Were the caregivers and /or investigators blinded from knowledge which intervention each animal received during the experiment?	Yes/no/not clear	Yes	Not clear	Not clear	Not clear	Not clear	Not clear	Yes	Not clear	Not clear	Not clear	Not clear	Not clear	Yes	Not clear	Not clear
	6	Were animals selected at random for outcome assessment?	Yes/no/not clear	Yes	Yes	Yes	Yes	Not clear	Yes	Yes	Yes	Yes	Yes	Yes	Yes	Yes	Yes	Yes
	7	Was the outcome assessor blinded?	Yes/no/not clear	Not clear	Not clear	Not clear	Not clear	Not clear	Not clear	Yes	Yes	Yes	Not clear	Not clear	Yes	Not clear	Not clear	Not clear
	8	Were incomplete outcome data adequately addressed?	Yes/no/not clear	Yes	Yes	Yes	Yes	Yes	Yes	Yes	Yes	Yes	Yes	Yes	Yes	Yes	Yes	Yes
	9	Are reports of the study free of selective outcome reporting?	Yes/no/not clear	Yes	Yes	Yes	Yes	Yes	Yes	Yes	Yes	Yes	Yes	Yes	Yes	Yes	Yes	Yes
	10	Was the study apparently free of other problems that could result in high risk of bias?	Yes/no/not clear	Yes	Yes	Yes	Yes	Yes	Yes	Yes	Yes	Yes	Yes	Yes	Yes	Yes	Yes	Yes
